# Supplementary material for: Data-driven integration of genome-scale regulatory and metabolic network models
Source: Front Microbiol. 2015 May 5;6:409. doi: 10.3389/fmicb.2015.00409 (PMC4419725; doi:10.3389/fmicb.2015.00409)
Supplement: Supplementary file 1 [file Table1.XLSX]

## Sheet: Sheet1
Table S1: Overview of some of the approaches used to model various biological process.
Network	Modeling approaches	Input data	Output networks	Output (predictions)	Representative Organisms
Signaling/post-translational	Boolean	Effective metabolite concentration and environmental signals	Boolean signaling network	Protein (TFs, enzymes etc) activity states	E. coli (Covert et al. 2008, Covert et al. 2002)
	Constraint-based		Constraint-based signaling network		E. coli (Carerra et al. 2014)
Transcription and translation	Constraint-based	Annotated genome; primary literature evidence; information from biological databases	Genome-scale reconstruction of transcription and translation networks; Constrained-based model of transcription and translation	mRNA and protein production	E. coli (O'Brien et al., 2013), T. maritima (Lerman et al., 2012)
Transcriptional	Direct network inference	Gene expression data	TF-target interaction list (TRN)	Network topology	E. coli (Faith et al. 2007, DREAM 5 (Marbach et al. 2012))
	Comparative genomics	Genome sequences of closely related bacteria (and gene expression data (optional))	TF-target interaction list (TRN) across species		Bacillus subtilis (Fadda et al. 2009), Rhodobacter sphaeroides (Imam et al. 2015), E. coli (Imam et al. 2015)
		TF sequence and DNA binding motif			Regprecise (several species) (Novichkov et al. 2013)
	Integrative inference	Gene expression data and genomic sequence of target organism	Gene (bi-)clusters, TF-target interaction list (TRN), co-regulated modules (corems)	Network topology; TF and environmental influences (weights); Conditional TF activities	EGRIN - E. coli (Brooks et al. 2014), Halobacterium salinarium (Brooks et al. 2014), Mycobacterium tuberculosis (Peterson et al. 2014)
Metabolism	Constraint-based	Annotated genome; primary literature evidence; information from metabolic databases; experimental data on uptake rates and maintenance energy	Genome-scale reconstruction of metabolism; Constrained-based metabolic model (CBM)	Metabolic flux distributions, growth rate/biomass yield	93 manually curated bacterial CBMs (for 70 distinct bacterial strains) collated at UCSD Systems Biology repository (http://systemsbiology.ucsd.edu/InSilicoOrganisms/OtherOrganisms)
	Kinetic	Metabolic network; kinetic parameters	Small- to medium-scale dynamic metabolic networks	Metabolic flux distributions	E. coli (Peskov et al. 2012, Khodayari et al. 2014)
References
Brooks, A.N., Reiss, D.J., Allard, A., Wu, W.J., Salvanha, D.M., Plaisier, C.L., Chandrasekaran, S., Pan, M., Kaur, A., and Baliga, N.S. (2014). A system-level model for the microbial regulatory genome. Mol Syst Biol 10, 740.
Carrera, J., Estrela, R., Luo, J., Rai, N., Tsoukalas, A., and Tagkopoulos, I. (2014). An integrative, multi-scale, genome-wide model reveals the phenotypic landscape of Escherichia coli. Mol Syst Biol 10, 735.
Covert, M.W., and Palsson, B.O. (2002). Transcriptional regulation in constraints-based metabolic models of Escherichia coli. J Biol Chem 277, 28058-28064.
Covert, M.W., Xiao, N., Chen, T.J., and Karr, J.R. (2008). Integrating metabolic, transcriptional regulatory and signal transduction models in Escherichia coli. Bioinformatics 24, 2044-2050.
Fadda A, Fierro AC, Lemmens K, Monsieurs P, Engelen K, et al. (2009) Inferring the transcriptional network of Bacillus subtilis. Mol Biosyst 5: 1840–1852. doi: 10.1039/b907310h.
Faith, J.J., Hayete, B., Thaden, J.T., Mogno, I., Wierzbowski, J., Cottarel, G., Kasif, S., Collins, J.J., and Gardner, T.S. (2007). Large-scale mapping and validation of Escherichia coli transcriptional regulation from a compendium of expression profiles. PLoS Biol 5, e8.
Imam S, Noguera DR, Donohue TJ (2015) An Integrated Approach to Reconstructing Genome-Scale Transcriptional Regulatory Networks. PLoS Comput Biol 11(2): e1004103. doi:10.1371/journal.pcbi.1004103
Khodayari A, Zomorrodi AR, Liao JC, Maranas CD. A kinetic model of Escherichia coli core metabolism satisfying multiple sets of mutant flux data. Metab Eng. 2014 Sep;25:50-62. doi: 10.1016/j.ymben.2014.05.014. Epub 2014 Jun 10. PubMed PMID: 24928774.
Lerman, J.A., Hyduke, D.R., Latif, H., Portnoy, V.A., Lewis, N.E., Orth, J.D., Schrimpe-Rutledge, A.C., Smith, R.D., Adkins, J.N., Zengler, K., and Palsson, B.O. (2012). In silico method for modelling metabolism and gene product expression at genome scale. Nat Commun 3, 929.
Marbach, D., Costello, J.C., Kuffner, R., Vega, N.M., Prill, R.J., Camacho, D.M., Allison, K.R., Kellis, M., Collins, J.J., and Stolovitzky, G. (2012). Wisdom of crowds for robust gene network inference. Nat Methods 9, 796-804.
Novichkov PS, Kazakov AE, Ravcheev DA, Leyn SA, Kovaleva GY, Sutormin RA, Kazanov MD, Riehl W, Arkin AP, Dubchak I, Rodionov DA. RegPrecise 3.0--a resource for genome-scale exploration of transcriptional regulation in bacteria. BMC Genomics. 2013 Nov 1;14:745. doi: 10.1186/1471-2164-14-745.
O'brien, E.J., Lerman, J.A., Chang, R.L., Hyduke, D.R., and Palsson, B.O. (2013). Genome-scale models of metabolism and gene expression extend and refine growth phenotype prediction. Mol Syst Biol 9, 693.
Peskov K, Mogilevskaya E, Demin O. Kinetic modelling of central carbon metabolism in Escherichia coli. FEBS J. 2012 Sep;279(18):3374-85. doi: 10.1111/j.1742-4658.2012.08719.x.
Peterson EJ, Reiss DJ, Turkarslan S, Minch KJ, Rustad T, Plaisier CL, Longabaugh WJ, Sherman DR, Baliga NS. A high-resolution network model for global gene regulation in Mycobacterium tuberculosis. Nucleic Acids Res. 2014 Oct;42(18):11291-303. doi: 10.1093/nar/gku777.
